# Supplementary material for: Four new species of Cerambycidae (Coleoptera) from Paraguay
Source: Zookeys. 2015 Jun 8;(507):31–40. doi: 10.3897/zookeys.507.9277 (PMC4490218; doi:10.3897/zookeys.507.9277)
Supplement: XML Treatment for Eranina tomentilla [file zookeys.507.9277-treatment1.xml]

<!DOCTYPE tp:taxon-treatment
  PUBLIC "-//TaxonX//DTD Taxonomic Treatment Publishing DTD v0 20100105//EN" "tax-treatment-NSO.dtd">
<tp:taxon-treatment xmlns:tp="http://www.plazi.org/taxpub"><tp:treatment-meta><kwd-group><label>Taxon classification</label><kwd><named-content content-type="kingdom">Animalia</named-content></kwd><kwd><named-content content-type="order">Coleoptera</named-content></kwd><kwd><named-content content-type="family">Cerambycidae</named-content></kwd></kwd-group><mixed-citation publication-type="journal"><person-group><name><surname>Mehl</surname><given-names>Ole</given-names></name><name><surname>Galileo</surname><given-names>Maria Helena M.</given-names></name><name><surname>Martins</surname><given-names>Ubirajara R.</given-names></name><name><surname>Santos-Silva</surname><given-names>Antonio</given-names></name></person-group><article-title>Four new species of <tp:taxon-name><tp:taxon-name-part taxon-name-part-type="family">Cerambycidae</tp:taxon-name-part></tp:taxon-name> (<tp:taxon-name><tp:taxon-name-part taxon-name-part-type="order">Coleoptera</tp:taxon-name-part></tp:taxon-name>) from Paraguay</article-title><source>Zookeys</source><day>8</day><month>6</month><year>2015</year><volume>2015</volume><issue>507</issue><fpage>31</fpage><lpage>40</lpage><pub-id pub-id-type="doi">10.3897/zookeys.507.9277</pub-id></mixed-citation></tp:treatment-meta><tp:nomenclature><tp:taxon-name>
                                <tp:taxon-name-part taxon-name-part-type="genus">Eranina</tp:taxon-name-part>
                                <tp:taxon-name-part taxon-name-part-type="species">tomentilla</tp:taxon-name-part>
                                <object-id xmlns:xlink="http://www.w3.org/1999/xlink" content-type="zoobank" xlink:type="simple">http://zoobank.org/ACFC97FC-8369-4A8F-AC34-02AA1591385C</object-id>
                            </tp:taxon-name><tp:taxon-status xmlns:xlink="http://www.w3.org/1999/xlink" xlink:type="simple">sp. n.</tp:taxon-status><xref ref-type="fig" rid="F1">Figs 1</xref><xref ref-type="fig" rid="F1">, 2</xref><xref ref-type="fig" rid="F1">, 3</xref></tp:nomenclature><tp:treatment-sec sec-type="Description"><title>Description.</title><p>Integument black; the following parts orange: frons, most of clypeus, most of lateral side of mandibles, maxillary palpomeres I–III, base of maxillary palpomere IV, ventral side of head, area under lower eye lobes, base of antennomere III, base and nearly all ventral side of antennomere IV, base of antennomeres V–VII, large central “V-like” area on pronotum, parts of lateral side of prothorax, lateral longitudinal band on basal half of elytra (reaching lateral margin on basal fourth), basal two-thirds of profemora, basal half of mesofemora, basal third of metafemora; the following brown-yellowish: vertex, about central two-fourths of dorsal side of antennomere III; parts of lateral side of prothorax; tarsal claws; brown longitudinal band on basal half of elytra, between orange band and black area; ventral side of scape dark-brown.</p><p>Head. Frons transverse, coarse, abundantly punctate (most punctures obliterated by pubescence); pubescence yellow, dense, mixed with long, sparse setae. Coronal suture well-marked from clypeus to anterior edge of prothorax. Area between antennal tubercles depressed, coarse punctate; pubescence sparser than on anterior region of frons; laterally with long setae. Antennal tubercles with yellow pubescence on base, dark-brown on remaining surface; with long, abundant setae. Vertex with yellow, dense pubescence. Area behind lower eye lobes coarse, abundantly punctate; pubescence, moderately dense on narrow band close to eyes, very sparse towards anterior edge of prothorax. Genae with yellow pubescence, mixed by long, sparse setae. Distance between upper eye lobes equal to 0.2 times the length of scape; distance between lower eye lobes, in frontal view, equal to 0.6 times the length of scape. Antennae as long as 1.2 times the elytral length; almost reaching elytral apex; scape, pedicel and antennomere III with abundant, moderately long erect setae, mixed with also abundant very long setae throughout; antennomere IV with setae as on III, but sparser; antennomeres V–XI dorsally with sparse, moderately long setae, ventrally with very long, sparse setae; antennal formula based on antennomere III: scape = 0.77; pedicel = 0.14; IV = 0.44; V = 0.25; VI = 0.23; VII = 0.21; VIII = 0.21; IX = 0.19; X = 0.19; XI = 0.21.</p><p>Thorax. Prothorax cylindrical, transverse. Pronotum moderately coarse, abundantly punctate; pubescence yellow on area with orange integument, directed towards center, forming elongated tuft; on each side of anterior half, spot of yellowish-white pubescence; remaining surface with very short, slightly conspicuous brownish-yellow pubescence; with long, sparse setae. Lateral sides of prothorax moderately coarse, abundant punctate; pubescence brownish-yellow, dense on areas with light integument, brown on areas with dark integument. Metasternum laterally pubescent, very sparsely pubescent towards middle. Elytra: coarse, abundantly punctate on basal half, gradually finer, sparser punctate towards apex; pubescence dense, very conspicuous on area with orange integument, dark-brown, very short on remaining surface; with moderately long, abundant erect setae throughout; apex individually rounded. Legs: femora pubescent, with long, moderately abundant setae (mainly ventrally).</p><p>Abdomen. Ventrites I–IV laterally pubescent, distinctly sparser towards center, interspersed with long, sparse setae. Ventrite V trapezoidal, 1.5 times as long as IV, with long sparse setae, distinctly denser near apex, laterally pubescent; apex rounded.</p></tp:treatment-sec><tp:treatment-sec sec-type="Type material"><title>Type material.</title><p>Holotype female: PARAGUAY, San Pedro: La Florida (<named-content xmlns:xlink="http://www.w3.org/1999/xlink" content-type="dwc:verbatimCoordinates" xlink:type="simple">56°59'W, 24°29'S</named-content>), 27.IV.2012, U. Drechsel col. (MZSP).</p></tp:treatment-sec><tp:treatment-sec sec-type="Dimensions in mm (female)"><title>Dimensions in mm (female).</title><p>Total length, 8.0; length of prothorax at center, 1.2; anterior width of prothorax, 1.3; posterior width of prothorax, 1.4; humeral width, 1.9; elytral length, 5.8.</p></tp:treatment-sec><tp:treatment-sec sec-type="Etymology"><title>Etymology.</title><p>Latin, <italic>tomentum</italic> = pubescence consisting of moderately long, soft, entangled hairs; <italic>illa</italic> = suffix, added to feminine nouns to denote a diminutive form. Relating to the hairy look of the species.</p></tp:treatment-sec><tp:treatment-sec sec-type="Remarks"><title>Remarks.</title><p><italic><tp:taxon-name><tp:taxon-name-part taxon-name-part-type="genus">Eranina</tp:taxon-name-part> <tp:taxon-name-part taxon-name-part-type="species">tomentilla</tp:taxon-name-part></tp:taxon-name></italic> sp. n. differs from <italic><tp:taxon-name><tp:taxon-name-part taxon-name-part-type="genus">Eranina</tp:taxon-name-part> <tp:taxon-name-part taxon-name-part-type="species">argentina</tp:taxon-name-part></tp:taxon-name></italic> (Bruch, 1911) as follows (comparison with syntype female deposited at MZSP): distance between upper eye lobes equal to 0.2 times the length of scape; setae on antennomere III distinctly more abundant; antennomere III 2.2 times longer than IV; basal integument of antennomeres V–VII orange. In <italic><tp:taxon-name><tp:taxon-name-part taxon-name-part-type="genus">Eranina</tp:taxon-name-part> <tp:taxon-name-part taxon-name-part-type="species">argentina</tp:taxon-name-part></tp:taxon-name></italic> the distance between upper eye lobes is equal to 0.35 times length of scape, the setae on antennomere III are sparser (mainly the shorter ones), antennomere III is 1.7 times as long as IV, and antennomeres V–VII are entirely dark. It can be separated from females of <italic><tp:taxon-name><tp:taxon-name-part taxon-name-part-type="genus">Eranina</tp:taxon-name-part> <tp:taxon-name-part taxon-name-part-type="species">porangaba</tp:taxon-name-part></tp:taxon-name></italic> (Galileo &amp; Martins, 1998) by antennae not reaching elytral apex (surpassing in <italic><tp:taxon-name><tp:taxon-name-part taxon-name-part-type="genus">Eranina</tp:taxon-name-part> <tp:taxon-name-part taxon-name-part-type="species">porangaba</tp:taxon-name-part></tp:taxon-name></italic>), and by antennomere III longer than twice length of IV (distinctly shorter than twice the length of IV in <italic><tp:taxon-name><tp:taxon-name-part taxon-name-part-type="genus">Eranina</tp:taxon-name-part> <tp:taxon-name-part taxon-name-part-type="species">porangaba</tp:taxon-name-part></tp:taxon-name></italic>).</p><p><italic><tp:taxon-name><tp:taxon-name-part taxon-name-part-type="genus">Eranina</tp:taxon-name-part> <tp:taxon-name-part taxon-name-part-type="species">tomentilla</tp:taxon-name-part></tp:taxon-name></italic> can be included in the alternative of couplet “16”, from <xref ref-type="bibr" rid="B9">Martins and Galileo (2014)</xref> (translated; couplet 15 modified):</p><table-wrap content-type="key" position="anchor" orientation="portrait"><table rules="all"><tbody><tr><td rowspan="1" colspan="1">15(13)</td><td rowspan="1" colspan="1">Elytra without yellow macula on humeri; antennomere IV white with basal ring black. French Guiana, Brazil (Amazonas)</td><td rowspan="1" colspan="1"><bold><italic><tp:taxon-name><tp:taxon-name-part taxon-name-part-type="genus">Eranina</tp:taxon-name-part> <tp:taxon-name-part taxon-name-part-type="species">cincticornis</tp:taxon-name-part></tp:taxon-name></italic> (Bates, 1866)</bold></td></tr><tr><td rowspan="1" colspan="1">–</td><td rowspan="1" colspan="1">Elytra with yellow macula on humeri; antennomere IV basally yellowish</td><td rowspan="1" colspan="1"><bold>16</bold></td></tr><tr><td rowspan="1" colspan="1">16(15)</td><td rowspan="1" colspan="1">Elytra mostly yellowish with circum-scutellar region and distal third reddish-brown; antennomere III shorter than twice the length of IV; antennomeres V–VII entirely dark. Paraguay, Argentina</td><td rowspan="1" colspan="1"><bold><italic><tp:taxon-name><tp:taxon-name-part taxon-name-part-type="genus">Eranina</tp:taxon-name-part> <tp:taxon-name-part taxon-name-part-type="species">argentina</tp:taxon-name-part></tp:taxon-name></italic> (Bruch, 1911)</bold></td></tr><tr><td rowspan="1" colspan="1">–</td><td rowspan="1" colspan="1">Elytra mostly dark; antennomere III longer than twice the length of IV; antennomeres V–VII orange on base. Paraguay</td><td rowspan="1" colspan="1"><bold><italic><tp:taxon-name><tp:taxon-name-part taxon-name-part-type="genus">Eranina</tp:taxon-name-part> <tp:taxon-name-part taxon-name-part-type="species">tomentilla</tp:taxon-name-part></tp:taxon-name></italic> sp. n.</bold></td></tr></tbody></table></table-wrap></tp:treatment-sec><tp:treatment-sec><!--Section generated to contain objects referenced in tp:taxon-treatment.--><fig id="F1" position="float" orientation="portrait"><label>Figures 1–16.</label><caption><p><bold>1–3</bold> <italic><tp:taxon-name><tp:taxon-name-part taxon-name-part-type="genus">Eranina</tp:taxon-name-part> <tp:taxon-name-part taxon-name-part-type="species">tomentilla</tp:taxon-name-part></tp:taxon-name></italic>, holotype female (length, 8.0 mm): <bold>1</bold> Dorsal habitus <bold>2</bold> Lateral habitus <bold>3</bold> Head, frontal view <bold>4–6</bold> <italic><tp:taxon-name><tp:taxon-name-part taxon-name-part-type="genus">Mimasyngenes</tp:taxon-name-part> <tp:taxon-name-part taxon-name-part-type="species">concolor</tp:taxon-name-part></tp:taxon-name></italic>, holotype female (length 4.2 mm): <bold>4</bold> Dorsal habitus <bold>5</bold> Lateral habitus <bold>6</bold> Head, frontal view <bold>7–10</bold> <italic><tp:taxon-name><tp:taxon-name-part taxon-name-part-type="genus">Recchia</tp:taxon-name-part> <tp:taxon-name-part taxon-name-part-type="species">drechseli</tp:taxon-name-part></tp:taxon-name></italic>, holotype male (11.6 mm): <bold>7</bold> Dorsal habitus <bold>8</bold> Lateral habitus <bold>9</bold> Head, frontal view <bold>10</bold> Upper eye lobes <bold>11</bold> <italic><tp:taxon-name><tp:taxon-name-part taxon-name-part-type="genus">Recchia</tp:taxon-name-part> <tp:taxon-name-part taxon-name-part-type="species">goiana</tp:taxon-name-part></tp:taxon-name></italic>, male, upper eye lobes <bold>12–15</bold> <italic><tp:taxon-name><tp:taxon-name-part taxon-name-part-type="genus">Microibidion</tp:taxon-name-part> <tp:taxon-name-part taxon-name-part-type="species">bimaculatum</tp:taxon-name-part></tp:taxon-name></italic>: <bold>12</bold> Holotype male (5.7 mm), dorsal view <bold>13</bold> Holotype male, lateral view <bold>14</bold> Paratype female (6.6 mm), ventral view <bold>15</bold> Holotype male, head, frontal view <bold>16</bold> <italic><tp:taxon-name><tp:taxon-name-part taxon-name-part-type="genus">Microibidion</tp:taxon-name-part> <tp:taxon-name-part taxon-name-part-type="species">exculptum</tp:taxon-name-part></tp:taxon-name></italic>, paratype male, dorsal view.</p></caption><graphic xmlns:xlink="http://www.w3.org/1999/xlink" xlink:href="zookeys-507-031-g001.jpg" position="float" orientation="portrait" xlink:type="simple" id="oo_44903.jpg"/></fig></tp:treatment-sec><ref-list><ref id="B9"><mixed-citation xmlns:xlink="http://www.w3.org/1999/xlink" xlink:type="simple"><person-group><name name-style="western"><surname>Martins</surname><given-names>UR</given-names></name><name name-style="western"><surname>Galileo</surname><given-names>MHM</given-names></name></person-group> (<year>2014</year>) <article-title>Subfamília <tp:taxon-name><tp:taxon-name-part taxon-name-part-type="subfamily">Lamiiinae</tp:taxon-name-part></tp:taxon-name>. <tp:taxon-name><tp:taxon-name-part taxon-name-part-type="tribe">Hemilophini</tp:taxon-name-part></tp:taxon-name> Thomson, 1868. Parte I.</article-title> In: <person-group><name name-style="western"><surname>Martins</surname><given-names>UR</given-names></name></person-group> (<role>Org.</role>) <source><tp:taxon-name><tp:taxon-name-part taxon-name-part-type="family">Cerambycidae</tp:taxon-name-part></tp:taxon-name> Sul-Americanos (<tp:taxon-name><tp:taxon-name-part taxon-name-part-type="order">Coleoptera</tp:taxon-name-part></tp:taxon-name>)</source>. <source>Taxonomia. Curitiba, Sociedade Brasileira de Entomologia</source> <volume>v. 13</volume>, <fpage>3</fpage>–<lpage>231</lpage>.</mixed-citation></ref></ref-list></tp:taxon-treatment>
