# Supplementary material for: Four new species of Cerambycidae (Coleoptera) from Paraguay
Source: Zookeys. 2015 Jun 8;(507):31–40. doi: 10.3897/zookeys.507.9277 (PMC4490218; doi:10.3897/zookeys.507.9277)
Supplement: XML Treatment for Mimasyngenes concolor [file zookeys.507.9277-treatment2.xml]

<!DOCTYPE tp:taxon-treatment
  PUBLIC "-//TaxonX//DTD Taxonomic Treatment Publishing DTD v0 20100105//EN" "tax-treatment-NSO.dtd">
<tp:taxon-treatment xmlns:tp="http://www.plazi.org/taxpub"><tp:treatment-meta><kwd-group><label>Taxon classification</label><kwd><named-content content-type="kingdom">Animalia</named-content></kwd><kwd><named-content content-type="order">Coleoptera</named-content></kwd><kwd><named-content content-type="family">Cerambycidae</named-content></kwd></kwd-group><mixed-citation publication-type="journal"><person-group><name><surname>Mehl</surname><given-names>Ole</given-names></name><name><surname>Galileo</surname><given-names>Maria Helena M.</given-names></name><name><surname>Martins</surname><given-names>Ubirajara R.</given-names></name><name><surname>Santos-Silva</surname><given-names>Antonio</given-names></name></person-group><article-title>Four new species of <tp:taxon-name><tp:taxon-name-part taxon-name-part-type="family">Cerambycidae</tp:taxon-name-part></tp:taxon-name> (<tp:taxon-name><tp:taxon-name-part taxon-name-part-type="order">Coleoptera</tp:taxon-name-part></tp:taxon-name>) from Paraguay</article-title><source>Zookeys</source><day>8</day><month>6</month><year>2015</year><volume>2015</volume><issue>507</issue><fpage>31</fpage><lpage>40</lpage><pub-id pub-id-type="doi">10.3897/zookeys.507.9277</pub-id></mixed-citation></tp:treatment-meta><tp:nomenclature><tp:taxon-name>
                                <tp:taxon-name-part taxon-name-part-type="genus">Mimasyngenes</tp:taxon-name-part>
                                <tp:taxon-name-part taxon-name-part-type="species">concolor</tp:taxon-name-part>
                                <object-id xmlns:xlink="http://www.w3.org/1999/xlink" content-type="zoobank" xlink:type="simple">http://zoobank.org/33412AE4-55CE-4D84-B1C5-D8289CD33A88</object-id>
                            </tp:taxon-name><tp:taxon-status xmlns:xlink="http://www.w3.org/1999/xlink" xlink:type="simple">sp. n.</tp:taxon-status><xref ref-type="fig" rid="F1">Figs 4</xref><xref ref-type="fig" rid="F1">, 5</xref><xref ref-type="fig" rid="F1">, 6</xref><!--PageBreak--><!--PageBreak--><!--PageBreak--></tp:nomenclature><tp:treatment-sec sec-type="Description"><title>Description.</title><p>Integument black, with labrum and palpi reddish-brown; pubescence white; setae dark-brown.</p><p>Head. Frons transverse, coarse, moderately abundantly punctate; pubescence sparse, distinctly not obliterating integument, slightly more concentrated along coronal suture and margin of eyes; setae long, sparse. Sculpture and pubescence of vertex as on frons. Coronal suture marked from clypeus to anterior edge of prothorax. Area behind eyes with sparse pubescence. Genae with sparse pubescence towards clypeus, glabrous towards apex. Distance between upper eye lobes equal to 0.6 times the length of scape; distance between lower eye lobes, in frontal view, equal to 0.8 times the length of scape. Antennae as long as 1.3 times the elytral length; reaching elytral apex; antennal segments sparsely pubescent; scape, pedicel and antennomeres III–VII with sparse, very long setae throughout (ventrally longer and <!--PageBreak-->more abundant on antennomeres); antennomeres VIII–X with moderately long setae near apex; antennal formula based on antennomere III: scape = 0.96; pedicel = 0.33; IV = 1.08; V = 0.75; VI = 0.75; VII = 0.67; VIII = 0.58; IX = 0.46; X = 0.42; XI = 0.42.</p><p>Thorax. Prothorax transverse, distinctly wider between lateral tubercles and anterior margin. Pronotum coarse, deeply, abundantly punctate; pubescence sparse, slightly longer between lateral tubercles of prothorax and anterior margin; with long, sparse setae. Lateral sides of prothorax with sculpture, pubescence and setae as on pronotum; lateral tubercle spiny, curved upwards. Elytra: coarse, deeply, abundantly punctate (punctures aligned in rows); pubescence sparse, forming rows placed between rows of punctures; with long, sparse setae; lateral sides slightly expanded after middle; apex together rounded. Legs: Femora and tibiae with sparse pubescence, dorsally with long, sparse setae.</p><p>Abdomen. Ventrites pubescent. Ventrite V trapezoidal, 3.3 times as long as IV, depressed at center of distal third; apex concave.</p></tp:treatment-sec><tp:treatment-sec sec-type="Type material"><title>Type material.</title><p>Holotype female: PARAGUAY, Canindeyú: Carapa, (<named-content xmlns:xlink="http://www.w3.org/1999/xlink" content-type="dwc:verbatimCoordinates" xlink:type="simple">54°23'W, 24°22'S</named-content>), 22.XI.2003, U. Drechsel col. (MZSP).</p></tp:treatment-sec><tp:treatment-sec sec-type="Dimensions in mm (female)"><title>Dimensions in mm (female).</title><p>Total length, 4.20; length of prothorax at center, 0.85; anterior width of prothorax, 0.85; posterior width of prothorax, 0.80; largest width of prothorax, 1.05; humeral width, 1.20; elytral length, 2.95.</p></tp:treatment-sec><tp:treatment-sec sec-type="Etymology"><title>Etymology.</title><p>Latin, <italic>concolor</italic> = of the same color. Relating to the uniform color of the body.</p></tp:treatment-sec><tp:treatment-sec sec-type="Remarks"><title>Remarks.</title><p><italic><tp:taxon-name><tp:taxon-name-part taxon-name-part-type="genus">Mimasyngenes</tp:taxon-name-part> <tp:taxon-name-part taxon-name-part-type="species">concolor</tp:taxon-name-part></tp:taxon-name></italic> sp. n. is similar to <italic><tp:taxon-name><tp:taxon-name-part taxon-name-part-type="genus">Mimasyngenes</tp:taxon-name-part> <tp:taxon-name-part taxon-name-part-type="species">icuapara</tp:taxon-name-part></tp:taxon-name></italic> Galileo &amp; Martins, 1996, but differs mainly by the spiny lateral tubercle of prothorax being notably smaller, and by antennomere III shorter than IV. In <italic><tp:taxon-name><tp:taxon-name-part taxon-name-part-type="genus">Mimasyngenes</tp:taxon-name-part> <tp:taxon-name-part taxon-name-part-type="species">icuapara</tp:taxon-name-part></tp:taxon-name></italic> the lateral tubercle of prothorax is distinctly longer and antennomere III is about as long as IV.</p><p><italic><tp:taxon-name><tp:taxon-name-part taxon-name-part-type="genus">Mimasyngenes</tp:taxon-name-part> <tp:taxon-name-part taxon-name-part-type="species">concolor</tp:taxon-name-part></tp:taxon-name></italic> can be included in the alternative of couplet “5”, from <xref ref-type="bibr" rid="B5">Clarke (2007)</xref> (modified):</p><table-wrap content-type="key" position="anchor" orientation="portrait"><table rules="all"><tbody><tr><td rowspan="1" colspan="1">5</td><td rowspan="1" colspan="1">Lateral tubercle simple, with blunt tooth. Bolivia, Brazil (Maranhão, Pernambuco, Goiás), Argentina</td><td rowspan="1" colspan="1"><bold><italic><tp:taxon-name><tp:taxon-name-part taxon-name-part-type="genus">Mimasyngenes</tp:taxon-name-part> <tp:taxon-name-part taxon-name-part-type="species">lineatipennis</tp:taxon-name-part></tp:taxon-name></italic> Breuning, 1950</bold></td></tr><tr><td rowspan="1" colspan="1">–</td><td rowspan="1" colspan="1">Lateral tubercle with curved spine</td><td rowspan="1" colspan="1"><bold>5</bold>’</td></tr><tr><td rowspan="1" colspan="1">5’(5)</td><td rowspan="1" colspan="1">Pronotum and elytra finely punctate. Brazil (São Paulo), Bolivia</td><td rowspan="1" colspan="1"><bold><italic><tp:taxon-name><tp:taxon-name-part taxon-name-part-type="genus">Mimasyngenes</tp:taxon-name-part> <tp:taxon-name-part taxon-name-part-type="species">quiuira</tp:taxon-name-part></tp:taxon-name></italic> Galileo &amp; Martins, 1996</bold></td></tr><tr><td rowspan="1" colspan="1">–</td><td rowspan="1" colspan="1">Pronotum and elytra coarsely punctate. Paraguay</td><td rowspan="1" colspan="1"><bold><italic><tp:taxon-name><tp:taxon-name-part taxon-name-part-type="genus">Mimasyngenes</tp:taxon-name-part> <tp:taxon-name-part taxon-name-part-type="species">concolor</tp:taxon-name-part></tp:taxon-name></italic> sp. n.</bold></td></tr></tbody></table></table-wrap></tp:treatment-sec><tp:treatment-sec><!--Section generated to contain objects referenced in tp:taxon-treatment.--><fig id="F1" position="float" orientation="portrait"><label>Figures 1–16.</label><caption><p><bold>1–3</bold> <italic><tp:taxon-name><tp:taxon-name-part taxon-name-part-type="genus">Eranina</tp:taxon-name-part> <tp:taxon-name-part taxon-name-part-type="species">tomentilla</tp:taxon-name-part></tp:taxon-name></italic>, holotype female (length, 8.0 mm): <bold>1</bold> Dorsal habitus <bold>2</bold> Lateral habitus <bold>3</bold> Head, frontal view <bold>4–6</bold> <italic><tp:taxon-name><tp:taxon-name-part taxon-name-part-type="genus">Mimasyngenes</tp:taxon-name-part> <tp:taxon-name-part taxon-name-part-type="species">concolor</tp:taxon-name-part></tp:taxon-name></italic>, holotype female (length 4.2 mm): <bold>4</bold> Dorsal habitus <bold>5</bold> Lateral habitus <bold>6</bold> Head, frontal view <bold>7–10</bold> <italic><tp:taxon-name><tp:taxon-name-part taxon-name-part-type="genus">Recchia</tp:taxon-name-part> <tp:taxon-name-part taxon-name-part-type="species">drechseli</tp:taxon-name-part></tp:taxon-name></italic>, holotype male (11.6 mm): <bold>7</bold> Dorsal habitus <bold>8</bold> Lateral habitus <bold>9</bold> Head, frontal view <bold>10</bold> Upper eye lobes <bold>11</bold> <italic><tp:taxon-name><tp:taxon-name-part taxon-name-part-type="genus">Recchia</tp:taxon-name-part> <tp:taxon-name-part taxon-name-part-type="species">goiana</tp:taxon-name-part></tp:taxon-name></italic>, male, upper eye lobes <bold>12–15</bold> <italic><tp:taxon-name><tp:taxon-name-part taxon-name-part-type="genus">Microibidion</tp:taxon-name-part> <tp:taxon-name-part taxon-name-part-type="species">bimaculatum</tp:taxon-name-part></tp:taxon-name></italic>: <bold>12</bold> Holotype male (5.7 mm), dorsal view <bold>13</bold> Holotype male, lateral view <bold>14</bold> Paratype female (6.6 mm), ventral view <bold>15</bold> Holotype male, head, frontal view <bold>16</bold> <italic><tp:taxon-name><tp:taxon-name-part taxon-name-part-type="genus">Microibidion</tp:taxon-name-part> <tp:taxon-name-part taxon-name-part-type="species">exculptum</tp:taxon-name-part></tp:taxon-name></italic>, paratype male, dorsal view.</p></caption><graphic xmlns:xlink="http://www.w3.org/1999/xlink" xlink:href="zookeys-507-031-g001.jpg" position="float" orientation="portrait" xlink:type="simple" id="oo_44903.jpg"/></fig></tp:treatment-sec><ref-list><ref id="B5"><mixed-citation xmlns:xlink="http://www.w3.org/1999/xlink" xlink:type="simple"><person-group><name name-style="western"><surname>Clarke</surname><given-names>ROS</given-names></name></person-group> (<year>2007</year>) <article-title>Synopsis of the Bolivian species of <italic><tp:taxon-name><tp:taxon-name-part taxon-name-part-type="genus">Mimasyngenes</tp:taxon-name-part></tp:taxon-name></italic> Breuning, 1950 (<tp:taxon-name><tp:taxon-name-part taxon-name-part-type="order">Coleoptera</tp:taxon-name-part></tp:taxon-name>, <tp:taxon-name><tp:taxon-name-part taxon-name-part-type="family">Cerambycidae</tp:taxon-name-part></tp:taxon-name>, <tp:taxon-name><tp:taxon-name-part taxon-name-part-type="tribe">Desmiphorini</tp:taxon-name-part></tp:taxon-name>) with two new species.</article-title> <source>Papéis Avulsos de Zoologia</source> <volume>47</volume>(<issue>26</issue>): <fpage>359</fpage>–<lpage>368</lpage>. doi: <ext-link ext-link-type="doi" xlink:href="10.1590/S0031-10492007002600001" xlink:type="simple">10.1590/S0031-10492007002600001</ext-link></mixed-citation></ref></ref-list></tp:taxon-treatment>
