# Supplementary material for: Four new species of Cerambycidae (Coleoptera) from Paraguay
Source: Zookeys. 2015 Jun 8;(507):31–40. doi: 10.3897/zookeys.507.9277 (PMC4490218; doi:10.3897/zookeys.507.9277)
Supplement: XML Treatment for Recchia drechseli [file zookeys.507.9277-treatment3.xml]

<!DOCTYPE tp:taxon-treatment
  PUBLIC "-//TaxonX//DTD Taxonomic Treatment Publishing DTD v0 20100105//EN" "tax-treatment-NSO.dtd">
<tp:taxon-treatment xmlns:tp="http://www.plazi.org/taxpub"><tp:treatment-meta><kwd-group><label>Taxon classification</label><kwd><named-content content-type="kingdom">Animalia</named-content></kwd><kwd><named-content content-type="order">Coleoptera</named-content></kwd><kwd><named-content content-type="family">Cerambycidae</named-content></kwd></kwd-group><mixed-citation publication-type="journal"><person-group><name><surname>Mehl</surname><given-names>Ole</given-names></name><name><surname>Galileo</surname><given-names>Maria Helena M.</given-names></name><name><surname>Martins</surname><given-names>Ubirajara R.</given-names></name><name><surname>Santos-Silva</surname><given-names>Antonio</given-names></name></person-group><article-title>Four new species of <tp:taxon-name><tp:taxon-name-part taxon-name-part-type="family">Cerambycidae</tp:taxon-name-part></tp:taxon-name> (<tp:taxon-name><tp:taxon-name-part taxon-name-part-type="order">Coleoptera</tp:taxon-name-part></tp:taxon-name>) from Paraguay</article-title><source>Zookeys</source><day>8</day><month>6</month><year>2015</year><volume>2015</volume><issue>507</issue><fpage>31</fpage><lpage>40</lpage><pub-id pub-id-type="doi">10.3897/zookeys.507.9277</pub-id></mixed-citation></tp:treatment-meta><tp:nomenclature><tp:taxon-name>
                                <tp:taxon-name-part taxon-name-part-type="genus">Recchia</tp:taxon-name-part>
                                <tp:taxon-name-part taxon-name-part-type="species">drechseli</tp:taxon-name-part>
                                <object-id xmlns:xlink="http://www.w3.org/1999/xlink" content-type="zoobank" xlink:type="simple">http://zoobank.org/F3B626CF-F8B2-43F9-9D56-65D072A9ABCC</object-id>
                            </tp:taxon-name><tp:taxon-status xmlns:xlink="http://www.w3.org/1999/xlink" xlink:type="simple">sp. n.</tp:taxon-status><xref ref-type="fig" rid="F1">Figs 7</xref><xref ref-type="fig" rid="F1">, 8</xref><xref ref-type="fig" rid="F1">, 9</xref><xref ref-type="fig" rid="F1">, 10</xref></tp:nomenclature><tp:treatment-sec sec-type="Description"><title>Description.</title><p>Integument dark-brown; basal two-thirds of antennomeres III–XI, mostly metatarsomere I, and basal two-thirds of tarsomeres V reddish-brown; meso- and metatibiae mostly brown.</p><p>Head. Frons trapezoidal, microsculptured, moderately fine, abundantly punctate (mainly towards clypeus); pubescence abundant, yellowish-brown, not obliterating integument (slightly whitish on some areas); with long, abundant setae. Antennal tubercles microsculptured, sparse, finely punctate (punctures sparser towards apex); pubescence as on frons. Coronal suture distinct from clypeus to anterior edge of prothorax. Vertex moderately fine, abundantly punctate; pubescence somewhat denser than on frons. Area behind eyes densely pubescent from upper eye lobes to about middle of lower eye lobes; from middle of lower eye lobes to its apex with narrow band of pubescence close to eyes, and glabrous towards anterior edge of prothorax. Genae sparsely pubescent towards eyes, glabrous towards apex. Distance between upper eye lobes equal to 0.3 times the length of scape; distance between lower eye lobes, in frontal view, equal to 0.5 times the length of scape. Antennae as long as 1.9 times the elytral length; reaching elytral apex at base of antennomere VIII; scape and pedicel with long setae throughout; antennomere III with long, moderately abundant setae on ventral side, with moderately short, abundant setae on basal half of dorsal side; antennomeres IV–XI ventrally with long, sparse setae (sparser towards distal antennomeres); antennal formula based on antennomere III: scape = 1.40; pedicel = 0.21; IV = 0.88; V = 0.88; VI = 0.83; VII = 0.81; VIII = 0.74; IX = 0.71; X = 0.62; XI = 0.64.</p><p>Thorax. Prothorax cylindrical, slightly longer than wide; lateral sides distinctly narrower at basal third. Pronotum moderately coarse, abundantly punctate (most punctures obliterated by pubescence); pubescence yellowish-white, except for a large “V-like” central area and lateral sides with yellowish-brown pubescence; with long, sparse setae. Pubescence of lateral sides of prothorax yellowish-brown; pubescence close to pronotum, gradually more yellowish-white towards prosternum. Pro- and mesosternum mostly with dark-brown pubescence. Mesepisternum with dark-brown pubescence on half close to mesosternum, yellowish-white on half close to humerus. Mesepimeron with yellowish-white pubescence. Metepisternum and lateral sides of metasternum with dense, yellowish-white pubescence; remaining surface of metasternum with pubescence less dense. Elytra: coarse, abundantly punctate on basal third, gradually finer, sparser towards apex; pubescence yellowish-white (more yellowish on some areas), not forming distinct drawing; with long, sparse setae; apex individually rounded. Legs: pubescence on femora distinctly not obliterating integument.</p><p>Abdomen. Ventrites with yellowish-brown pubescence, interspersed with long, sparse setae. Ventrite V trapezoidal, 1.4 times as long as IV; apex rounded.</p></tp:treatment-sec><tp:treatment-sec sec-type="Type material"><title>Type material.</title><p>Holotype male: PARAGUAY, Canindeyú: Armisticio (<named-content xmlns:xlink="http://www.w3.org/1999/xlink" content-type="dwc:verbatimCoordinates" xlink:type="simple">54°32'W, 24°34'S</named-content>), 30.XI.2009, U. Drechsel col. (MZSP).</p></tp:treatment-sec><tp:treatment-sec sec-type="Dimensions in mm (male)"><title>Dimensions in mm (male).</title><p>Total length, 11.6; length of prothorax at center, 1.9; anterior width of prothorax, 1.9; posterior width of prothorax, 1.9; humeral width, 2.7; elytral length, 8.3.</p></tp:treatment-sec><tp:treatment-sec sec-type="Etymology"><title>Etymology.</title><p>The species is named for Ulf Drechsel, collector of the holotype.</p></tp:treatment-sec><tp:treatment-sec sec-type="Remarks"><title>Remarks.</title><p><italic><tp:taxon-name><tp:taxon-name-part taxon-name-part-type="genus">Recchia</tp:taxon-name-part> <tp:taxon-name-part taxon-name-part-type="species">drechseli</tp:taxon-name-part></tp:taxon-name></italic> sp. n. differs from <italic><tp:taxon-name><tp:taxon-name-part taxon-name-part-type="genus">Recchia</tp:taxon-name-part> <tp:taxon-name-part taxon-name-part-type="species">goiana</tp:taxon-name-part></tp:taxon-name></italic> Martins &amp; Galileo, 1985 as follows: dorsal pubescence less compact; upper eye lobes wider (Fig. <xref ref-type="fig" rid="F1">10</xref>), largest width larger than basal width of scape; distance between upper eye lobes equal to about 2.3 times the largest width of one lobe. In <italic><tp:taxon-name><tp:taxon-name-part taxon-name-part-type="genus">Recchia</tp:taxon-name-part> <tp:taxon-name-part taxon-name-part-type="species">goiana</tp:taxon-name-part></tp:taxon-name></italic> the dorsal pubescence is more compact, the upper eye lobes are narrower (Fig. <xref ref-type="fig" rid="F1">11</xref>), with largest width about as wide as basal width of scape, and the distance between upper eye lobes is equal to 3.0 times the largest width of one lobe. It differs from <italic><tp:taxon-name><tp:taxon-name-part taxon-name-part-type="genus">Recchia</tp:taxon-name-part> <tp:taxon-name-part taxon-name-part-type="species">flaveola</tp:taxon-name-part></tp:taxon-name></italic> Martins &amp; Galileo, 1985 mainly by the femora being darker (reddish in <italic><tp:taxon-name><tp:taxon-name-part taxon-name-part-type="genus">Recchia</tp:taxon-name-part> <tp:taxon-name-part taxon-name-part-type="species">flaveola</tp:taxon-name-part></tp:taxon-name></italic>), and by the elytra without distinct contrasting areas of pubescence (present in <italic><tp:taxon-name><tp:taxon-name-part taxon-name-part-type="genus">Recchia</tp:taxon-name-part> <tp:taxon-name-part taxon-name-part-type="species">flaveola</tp:taxon-name-part></tp:taxon-name></italic>).</p><fig id="F1" position="float" orientation="portrait"><label>Figures 1–16.</label><caption><p><bold>1–3</bold> <italic><tp:taxon-name><tp:taxon-name-part taxon-name-part-type="genus">Eranina</tp:taxon-name-part> <tp:taxon-name-part taxon-name-part-type="species">tomentilla</tp:taxon-name-part></tp:taxon-name></italic>, holotype female (length, 8.0 mm): <bold>1</bold> Dorsal habitus <bold>2</bold> Lateral habitus <bold>3</bold> Head, frontal view <bold>4–6</bold> <italic><tp:taxon-name><tp:taxon-name-part taxon-name-part-type="genus">Mimasyngenes</tp:taxon-name-part> <tp:taxon-name-part taxon-name-part-type="species">concolor</tp:taxon-name-part></tp:taxon-name></italic>, holotype female (length 4.2 mm): <bold>4</bold> Dorsal habitus <bold>5</bold> Lateral habitus <bold>6</bold> Head, frontal view <bold>7–10</bold> <italic><tp:taxon-name><tp:taxon-name-part taxon-name-part-type="genus">Recchia</tp:taxon-name-part> <tp:taxon-name-part taxon-name-part-type="species">drechseli</tp:taxon-name-part></tp:taxon-name></italic>, holotype male (11.6 mm): <bold>7</bold> Dorsal habitus <bold>8</bold> Lateral habitus <bold>9</bold> Head, frontal view <bold>10</bold> Upper eye lobes <bold>11</bold> <italic><tp:taxon-name><tp:taxon-name-part taxon-name-part-type="genus">Recchia</tp:taxon-name-part> <tp:taxon-name-part taxon-name-part-type="species">goiana</tp:taxon-name-part></tp:taxon-name></italic>, male, upper eye lobes <bold>12–15</bold> <italic><tp:taxon-name><tp:taxon-name-part taxon-name-part-type="genus">Microibidion</tp:taxon-name-part> <tp:taxon-name-part taxon-name-part-type="species">bimaculatum</tp:taxon-name-part></tp:taxon-name></italic>: <bold>12</bold> Holotype male (5.7 mm), dorsal view <bold>13</bold> Holotype male, lateral view <bold>14</bold> Paratype female (6.6 mm), ventral view <bold>15</bold> Holotype male, head, frontal view <bold>16</bold> <italic><tp:taxon-name><tp:taxon-name-part taxon-name-part-type="genus">Microibidion</tp:taxon-name-part> <tp:taxon-name-part taxon-name-part-type="species">exculptum</tp:taxon-name-part></tp:taxon-name></italic>, paratype male, dorsal view.</p></caption><graphic xmlns:xlink="http://www.w3.org/1999/xlink" xlink:href="zookeys-507-031-g001.jpg" position="float" orientation="portrait" xlink:type="simple" id="oo_44903.jpg"/></fig><p><italic><tp:taxon-name><tp:taxon-name-part taxon-name-part-type="genus">Recchia</tp:taxon-name-part> <tp:taxon-name-part taxon-name-part-type="species">drechseli</tp:taxon-name-part></tp:taxon-name></italic> can be included in the alternative of couplet “19”, from <xref ref-type="bibr" rid="B7">Martins and Galileo (1998)</xref> (translated; modified):</p><table-wrap content-type="key" position="anchor" orientation="portrait"><table rules="all"><tbody><tr><td rowspan="1" colspan="1">19(18)</td><td rowspan="1" colspan="1">Integument dark-brown on femora and pro- and mesosternum</td><td rowspan="1" colspan="1"><bold>19</bold>’</td></tr><tr><td rowspan="1" colspan="1">–</td><td rowspan="1" colspan="1">Integument reddish on femora and pro- and mesosternum. Brazil (Goiás, Federal District, Mato Grosso do Sul, Minas Gerais, São Paulo), Paraguay</td><td rowspan="1" colspan="1"><bold><italic><tp:taxon-name><tp:taxon-name-part taxon-name-part-type="genus">Recchia</tp:taxon-name-part> <tp:taxon-name-part taxon-name-part-type="species">flaveola</tp:taxon-name-part></tp:taxon-name></italic> Martins &amp; Galileo, 1985</bold></td></tr><tr><td rowspan="1" colspan="1">19’(19)</td><td rowspan="1" colspan="1">Largest width of upper eye lobes about as wide as basal width of scape; distance between upper eye lobes is equal to 3.0 times the largest width of one lobe. Bolivia, Brazil (Goiás, Mato Grosso, Mato Grosso do Sul, São Paulo), Paraguay</td><td rowspan="1" colspan="1"><bold><italic><tp:taxon-name><tp:taxon-name-part taxon-name-part-type="genus">Recchia</tp:taxon-name-part> <tp:taxon-name-part taxon-name-part-type="species">goiana</tp:taxon-name-part></tp:taxon-name></italic> Martins &amp; Galileo, 1985</bold></td></tr><tr><td rowspan="1" colspan="1">–</td><td rowspan="1" colspan="1">Largest width of upper eye lobes larger than basal width of scape; distance between upper eye lobes equal to about 2.3 times the largest width of one lobe. Paraguay</td><td rowspan="1" colspan="1"><bold><italic><tp:taxon-name><tp:taxon-name-part taxon-name-part-type="genus">Recchia</tp:taxon-name-part> <tp:taxon-name-part taxon-name-part-type="species">drechseli</tp:taxon-name-part></tp:taxon-name></italic> sp. n.</bold></td></tr></tbody></table></table-wrap></tp:treatment-sec><ref-list><ref id="B7"><mixed-citation xmlns:xlink="http://www.w3.org/1999/xlink" xlink:type="simple"><person-group><name name-style="western"><surname>Martins</surname><given-names>UR</given-names></name><name name-style="western"><surname>Galileo</surname><given-names>MHM</given-names></name></person-group> (<year>1998</year>) <article-title>Revisão da tribo <tp:taxon-name><tp:taxon-name-part taxon-name-part-type="tribe">Aerenicini</tp:taxon-name-part></tp:taxon-name> Lacordaire, 1872 (<tp:taxon-name><tp:taxon-name-part taxon-name-part-type="order">Coleoptera</tp:taxon-name-part></tp:taxon-name>, <tp:taxon-name><tp:taxon-name-part taxon-name-part-type="family">Cerambycidae</tp:taxon-name-part></tp:taxon-name>, <tp:taxon-name><tp:taxon-name-part taxon-name-part-type="subfamily">Lamiinae</tp:taxon-name-part></tp:taxon-name>).</article-title> <source>Arquivos de Zoologia</source> <volume>35</volume>(<issue>1</issue>): <fpage>1</fpage>–<lpage>133</lpage>. doi: <ext-link ext-link-type="doi" xlink:href="10.11606/issn.2176-7793.v35i1p1-133" xlink:type="simple">10.11606/issn.2176-7793.v35i1p1-133</ext-link></mixed-citation></ref></ref-list></tp:taxon-treatment>
