# Supplementary material for: Four new species of Cerambycidae (Coleoptera) from Paraguay
Source: Zookeys. 2015 Jun 8;(507):31–40. doi: 10.3897/zookeys.507.9277 (PMC4490218; doi:10.3897/zookeys.507.9277)
Supplement: XML Treatment for Microibidion bimaculatum [file zookeys.507.9277-treatment4.xml]

<!DOCTYPE tp:taxon-treatment
  PUBLIC "-//TaxonX//DTD Taxonomic Treatment Publishing DTD v0 20100105//EN" "tax-treatment-NSO.dtd">
<tp:taxon-treatment xmlns:tp="http://www.plazi.org/taxpub"><tp:treatment-meta><kwd-group><label>Taxon classification</label><kwd><named-content content-type="kingdom">Animalia</named-content></kwd><kwd><named-content content-type="order">Coleoptera</named-content></kwd><kwd><named-content content-type="family">Cerambycidae</named-content></kwd></kwd-group><mixed-citation publication-type="journal"><person-group><name><surname>Mehl</surname><given-names>Ole</given-names></name><name><surname>Galileo</surname><given-names>Maria Helena M.</given-names></name><name><surname>Martins</surname><given-names>Ubirajara R.</given-names></name><name><surname>Santos-Silva</surname><given-names>Antonio</given-names></name></person-group><article-title>Four new species of <tp:taxon-name><tp:taxon-name-part taxon-name-part-type="family">Cerambycidae</tp:taxon-name-part></tp:taxon-name> (<tp:taxon-name><tp:taxon-name-part taxon-name-part-type="order">Coleoptera</tp:taxon-name-part></tp:taxon-name>) from Paraguay</article-title><source>Zookeys</source><day>8</day><month>6</month><year>2015</year><volume>2015</volume><issue>507</issue><fpage>31</fpage><lpage>40</lpage><pub-id pub-id-type="doi">10.3897/zookeys.507.9277</pub-id></mixed-citation></tp:treatment-meta><tp:nomenclature><tp:taxon-name>
                                <tp:taxon-name-part taxon-name-part-type="genus">Microibidion</tp:taxon-name-part>
                                <tp:taxon-name-part taxon-name-part-type="species">bimaculatum</tp:taxon-name-part>
                                <object-id xmlns:xlink="http://www.w3.org/1999/xlink" content-type="zoobank" xlink:type="simple">http://zoobank.org/F92DA9A9-C03F-4EEB-8238-16EDC9E7C10B</object-id>
                            </tp:taxon-name><tp:taxon-status xmlns:xlink="http://www.w3.org/1999/xlink" xlink:type="simple">sp. n.</tp:taxon-status><xref ref-type="fig" rid="F1">Figs 12</xref><xref ref-type="fig" rid="F1">, 13</xref><xref ref-type="fig" rid="F1">, 14</xref><xref ref-type="fig" rid="F1">, 15</xref><!--PageBreak--><!--PageBreak--></tp:nomenclature><tp:treatment-sec sec-type="Description"><title>Description.</title><p>Male. Integument dark-brown, except for: palpi reddish; large, yellowish, sub-rounded spot on each elytron near middle, not reaching lateral side and suture.</p><p>Head. Frons transverse, coarse, abundantly, confluently punctate; pubescence yellowish, sparse, absent on narrow band around coronal suture. Antennal tubercles elevated, with sculpture and pubescence as on frons. Coronal suture distinct from clypeus to about anterior edge of eyes. Vertex moderately fine, densely, confluently punctate; pubescence sparser than on frons. Area behind eyes coarse, sparsely punctate; pubescence very sparse. Genae fine, abundantly punctate, with sparse short setae. Distance between upper eye lobes equal to 0.60 times the length of scape; distance between lower eye lobes, in frontal view, equal to 0.85 times the length of scape. Antennae as long as 1.8 times the elytral length; reaching elytral apex about apex antennomere IX; scape, pedicel and antennomeres with withish-yellow pubescence; antennomeres VII–XI somewhat curved (mainly VII–VIII); antennal formula based on antennomere III: scape = 0.76; pedicel = 0.28; IV = 0.67; V = 0.88; VI = 0.88; VII = 0.88; VIII = 0.85; IX = 0.82; X = 0.73; XI = 0.79.</p><p>Thorax. Prothorax narrower at base than anteriorly; with constriction at middle of basal half. Pronotum moderately coarse, sparsely punctate; disc with three <!--PageBreak-->small tubercles about middle (central more conspicuous); pubescence moderately yellowish, sparse, except for three large longitudinal glabrous areas (central longest). Lateral side of prothorax sparsely punctate; with short, very sparse setae. Pubescence on metepisterna and metasternum abundant, but not dense. Scutellum with dense, yellowish pubescence. Elytra: moderately coarse, abundantly punctate; nearly all punctures with small, fine setae; with sparse, thick, yellow, moderately long setae, somewhat aligned in three rows on basal two-thirds; apex individually rounded. Legs: pubescence on femora yellowish-brown, distinctly not obliterating integument.</p><p>Abdomen. Ventrites with pubescence as on lateral side of metasternum. Ventrite V about as long as IV; apex truncate.</p><p>Paratype female. Antennae as long as 1.5 times elytral length; slightly surpassing elytral apex. Ventrite V trapezoidal; about as long as IV; apex rounded.</p></tp:treatment-sec><tp:treatment-sec sec-type="Type material"><title>Type material.</title><p>Holotype male: PARAGUAY, Presidente Hayes: Lolita (Laguna Yaragui, <named-content xmlns:xlink="http://www.w3.org/1999/xlink" content-type="dwc:verbatimCoordinates" xlink:type="simple">59°37'W, 23°05'S</named-content>), I.2005, U. Drechsel col. (MZSP). Paratype female: PARAGUAY, Alto Parana: Estancia Dimas (<named-content xmlns:xlink="http://www.w3.org/1999/xlink" content-type="dwc:verbatimCoordinates" xlink:type="simple">55°13'W, 25 33'S</named-content>), II.2005, U. Drechsel col. (MZSP).</p></tp:treatment-sec><tp:treatment-sec sec-type="Dimensions in mm (male/female)"><title>Dimensions in mm (male/female).</title><p>Total length, 5.70/6.60; length of prothorax at center, 1.20/1.30; anterior width of prothorax, 0.85/0.95; posterior width of prothorax, 0.75/0.85; humeral width, 1.15/1.30; elytral length, 3.70/4.10.</p></tp:treatment-sec><tp:treatment-sec sec-type="Etymology"><title>Etymology.</title><p>Latin, <italic>bi</italic> = two; <italic>maculatus</italic> = spotted. Relating to the two spots on elytra.</p></tp:treatment-sec><tp:treatment-sec sec-type="Remarks"><title>Remarks.</title><p><italic><tp:taxon-name><tp:taxon-name-part taxon-name-part-type="genus">Microibidion</tp:taxon-name-part> <tp:taxon-name-part taxon-name-part-type="species">bimaculatum</tp:taxon-name-part></tp:taxon-name></italic> sp. n. is similar to <italic><tp:taxon-name><tp:taxon-name-part taxon-name-part-type="genus">Microibidion</tp:taxon-name-part> <tp:taxon-name-part taxon-name-part-type="species">exculptum</tp:taxon-name-part></tp:taxon-name></italic> Martins, 1962, but differs as follows: antennae dark-brown; antennomeres somewhat thicker in both sexes; antennomeres X and XI about as long as IV; basal antennomeres without long, sparse setae on ventral side; thick setae on basal two-thirds of elytra aligned in three rows. In <italic><tp:taxon-name><tp:taxon-name-part taxon-name-part-type="genus">Microibidion</tp:taxon-name-part> <tp:taxon-name-part taxon-name-part-type="species">exculptum</tp:taxon-name-part></tp:taxon-name></italic> (Fig. <xref ref-type="fig" rid="F1">16</xref>) the antennae are reddish, the antennomeres are slender, antennomeres X and XI are shorter than IV, the basal antennomeres have long, sparse setae on ventral side, and the thick setae on basal two-thirds of elytra are aligned in 4/5 rows.</p><p><italic><tp:taxon-name><tp:taxon-name-part taxon-name-part-type="genus">Microibidion</tp:taxon-name-part> <tp:taxon-name-part taxon-name-part-type="species">bimaculatum</tp:taxon-name-part></tp:taxon-name></italic> can be included in the alternative of couplet “3”, from <xref ref-type="bibr" rid="B8">Martins (2009)</xref> (translated):</p><table-wrap content-type="key" position="anchor" orientation="portrait"><table rules="all"><tbody><tr><td rowspan="1" colspan="1">3(2)</td><td rowspan="1" colspan="1">Head, prothorax and elytra reddish; upper eye lobes with two rows of ommatidia. Brazil (Espírito Santo to Santa Catarina)</td><td rowspan="1" colspan="1"><bold><italic><tp:taxon-name><tp:taxon-name-part taxon-name-part-type="genus">Microibidion</tp:taxon-name-part> <tp:taxon-name-part taxon-name-part-type="species">muticum</tp:taxon-name-part></tp:taxon-name></italic> (Martins, 1962)</bold></td></tr><tr><td rowspan="1" colspan="1">–</td><td rowspan="1" colspan="1">Head, prothorax and elytra dark-brown or black; upper eye lobes with three rows of ommatidia</td><td rowspan="1" colspan="1"><bold>3</bold>’</td></tr><tr><td rowspan="1" colspan="1">3’(2)</td><td rowspan="1" colspan="1">Antennomeres X and XI shorter than IV; basal antennomeres ventrally with long, sparse setae; thick setae on elytra aligned in 4/5 rows on basal two-thirds. Brazil (São Paulo to Rio Grande do Sul), Paraguay, Argentina (Misiones, Buenos Aires)</td><td rowspan="1" colspan="1"><bold><italic><tp:taxon-name><tp:taxon-name-part taxon-name-part-type="genus">Microibidion</tp:taxon-name-part> <tp:taxon-name-part taxon-name-part-type="species">exculptum</tp:taxon-name-part></tp:taxon-name></italic> Martins, 1962</bold></td></tr><tr><td rowspan="1" colspan="1">–</td><td rowspan="1" colspan="1">Antennomeres X and XI about as long as IV; basal antennomeres ventrally without long setae; thick setae on elytra aligned in 3 rows on basal two-thirds. Paraguay</td><td rowspan="1" colspan="1"><bold><italic><tp:taxon-name><tp:taxon-name-part taxon-name-part-type="genus">Microibidion</tp:taxon-name-part> <tp:taxon-name-part taxon-name-part-type="species">bimaculatum</tp:taxon-name-part></tp:taxon-name></italic> sp. n.</bold></td></tr><!--PageBreak--></tbody></table></table-wrap></tp:treatment-sec><tp:treatment-sec><!--Section generated to contain objects referenced in tp:taxon-treatment.--><fig id="F1" position="float" orientation="portrait"><label>Figures 1–16.</label><caption><p><bold>1–3</bold> <italic><tp:taxon-name><tp:taxon-name-part taxon-name-part-type="genus">Eranina</tp:taxon-name-part> <tp:taxon-name-part taxon-name-part-type="species">tomentilla</tp:taxon-name-part></tp:taxon-name></italic>, holotype female (length, 8.0 mm): <bold>1</bold> Dorsal habitus <bold>2</bold> Lateral habitus <bold>3</bold> Head, frontal view <bold>4–6</bold> <italic><tp:taxon-name><tp:taxon-name-part taxon-name-part-type="genus">Mimasyngenes</tp:taxon-name-part> <tp:taxon-name-part taxon-name-part-type="species">concolor</tp:taxon-name-part></tp:taxon-name></italic>, holotype female (length 4.2 mm): <bold>4</bold> Dorsal habitus <bold>5</bold> Lateral habitus <bold>6</bold> Head, frontal view <bold>7–10</bold> <italic><tp:taxon-name><tp:taxon-name-part taxon-name-part-type="genus">Recchia</tp:taxon-name-part> <tp:taxon-name-part taxon-name-part-type="species">drechseli</tp:taxon-name-part></tp:taxon-name></italic>, holotype male (11.6 mm): <bold>7</bold> Dorsal habitus <bold>8</bold> Lateral habitus <bold>9</bold> Head, frontal view <bold>10</bold> Upper eye lobes <bold>11</bold> <italic><tp:taxon-name><tp:taxon-name-part taxon-name-part-type="genus">Recchia</tp:taxon-name-part> <tp:taxon-name-part taxon-name-part-type="species">goiana</tp:taxon-name-part></tp:taxon-name></italic>, male, upper eye lobes <bold>12–15</bold> <italic><tp:taxon-name><tp:taxon-name-part taxon-name-part-type="genus">Microibidion</tp:taxon-name-part> <tp:taxon-name-part taxon-name-part-type="species">bimaculatum</tp:taxon-name-part></tp:taxon-name></italic>: <bold>12</bold> Holotype male (5.7 mm), dorsal view <bold>13</bold> Holotype male, lateral view <bold>14</bold> Paratype female (6.6 mm), ventral view <bold>15</bold> Holotype male, head, frontal view <bold>16</bold> <italic><tp:taxon-name><tp:taxon-name-part taxon-name-part-type="genus">Microibidion</tp:taxon-name-part> <tp:taxon-name-part taxon-name-part-type="species">exculptum</tp:taxon-name-part></tp:taxon-name></italic>, paratype male, dorsal view.</p></caption><graphic xmlns:xlink="http://www.w3.org/1999/xlink" xlink:href="zookeys-507-031-g001.jpg" position="float" orientation="portrait" xlink:type="simple" id="oo_44903.jpg"/></fig></tp:treatment-sec><ref-list><ref id="B8"><mixed-citation xmlns:xlink="http://www.w3.org/1999/xlink" xlink:type="simple"><person-group><name name-style="western"><surname>Martins</surname><given-names>UR</given-names></name></person-group> (<year>2009</year>) <article-title>Tribo <tp:taxon-name><tp:taxon-name-part taxon-name-part-type="tribe">Ibidionini</tp:taxon-name-part></tp:taxon-name>. Subtribo <tp:taxon-name><tp:taxon-name-part taxon-name-part-type="subtribe">Compsina</tp:taxon-name-part></tp:taxon-name>.</article-title> In: <person-group><name name-style="western"><surname>Martins</surname><given-names>UR</given-names></name></person-group> (<role>Org.</role>) <source><tp:taxon-name><tp:taxon-name-part taxon-name-part-type="family">Cerambycidae</tp:taxon-name-part></tp:taxon-name> Sul-Americanos (<tp:taxon-name><tp:taxon-name-part taxon-name-part-type="order">Coleoptera</tp:taxon-name-part></tp:taxon-name>)</source>. <source>Taxonomia. Curitiba, Sociedade Brasileira de Entomologia</source> <volume>v. 10</volume>, <fpage>1</fpage>–<lpage>199</lpage>.</mixed-citation></ref></ref-list></tp:taxon-treatment>
